# Supplementary material for: Long-Term Results of Endovascular Treatment with Nitinol Stents for Femoropopliteal TASC II C and D Lesions
Source: Medicina (Kaunas). 2022 Sep 5;58(9):1225. doi: 10.3390/medicina58091225 (PMC9500608; doi:10.3390/medicina58091225)
Supplement: Supplementary file 1 [file medicina-58-01225-s001.zip]

Archive with 1 entries (1 files):
- medicina-1864339-supplementary.pdf
